# Supplementary material for: Investigation of a UPR-Related Gene Signature Identifies the Pro-Fibrotic Effects of Thrombospondin-1 by Activating CD47/ROS/Endoplasmic Reticulum Stress Pathway in Lung Fibroblasts
Source: Antioxidants (Basel). 2023 Nov 21;12(12):2024. doi: 10.3390/antiox12122024 (PMC10740656; doi:10.3390/antiox12122024)
Supplement: Supplementary file 1 [file antioxidants-12-02024-s001.zip]

Archive with 1 entries (1 files):
- antioxidants-2679730-supplementary.pdf
